# Supplementary material for: Copy Number Analysis of 9p24.1 in Classic Hodgkin Lymphoma Arising in Immune Deficiency/Dysregulation
Source: Cancers (Basel). 2024 Mar 27;16(7):1298. doi: 10.3390/cancers16071298 (PMC11011107; doi:10.3390/cancers16071298)
Supplement: Supplementary file 1 [file cancers-16-01298-s001.zip]

Archive with 1 entries (1 files):
- cancers-2892495-supplementary.pdf
